# Supplementary material for: Disinhibition enables vocal repertoire expansion after a critical period
Source: Nat Commun. 2024 Aug 31;15:7565. doi: 10.1038/s41467-024-51818-4 (PMC11365960; doi:10.1038/s41467-024-51818-4)
Supplement: Supplementary file 4 — Source Data [file 41467_2024_51818_MOESM4_ESM.xlsx]

## Sheet: Figure 1d
Figure 1d
		A	B	C	D	X
	Self-Similarity	94.3396	91.0792	95.4189	93.4541	93.1824
	Self-Similarity STD	3.63774	6.73711	3.41635	5.22767	5.45409
		A	B	C	D
	Similarity to X	62.1031	89.3132	73.1094	64.1107
	Similarity to X STD	4.42264	6.2566	6.94843	6.43019

## Sheet: Figure 1i
Figure 1i
		Bird 1	Bird 2	Bird 3	Bird 4	Bird 5
	Control	1	1	0.782	0.6822	0.5764
	Gabazine	0.5823	0.6178	0.8142	0.407	0.3949

## Sheet: Figure 1j
Figure 1j
		Bird 1	Bird 2	Bird 3	Bird 4	Bird 5
	Control	1	1	0.9788	0.9299	0.8367
	Gabazine	0.958	0.912	0.9923	0.964	0.7438

## Sheet: Supplementary Figure 1a
Supplementary Figure 1a
No Playback		Bird 1	Bird 2	Bird 3	Bird 4
	Similarity [%]	96.8282	97.3418	93.2163	92.763
	Accuracy [%]	77.2456	81.1391	71.0504	70.4617
	Sequential Match [%]	94.7957	98.452	94.9914	93.6027
	Pitch Difference [Hz]	3.5436	3.11803	2.57955	2.49034
	FM Difference [deg]	2.81362	2.83457	2.56179	2.55413
	Entropy Difference [a.u.]	4.87235	4.72138	5.06832	5.1457
Playback		Bird 1	Bird 2	Bird 3	Bird 4	Bird 5
	Similarity [%]	96.8225	99.0198	76.8988	79.0589	97.6498
	Accuracy [%]	85.9493	91.6652	74.1155	80.3894	78.419
	Sequential Match [%]	96.6682	96.3627	92.4953	68.1222	92.6084
	Pitch Difference [Hz]	2.95825	1.04164	1.91985	1.82078	3.49208
	FM Difference [deg]	1.26408	1.92216	1.57954	1.62011	2.44725
	Entropy Difference [a.u.]	1.72211	1.20347	2.06624	1.55489	3.45404

## Sheet: Supplementary Figure 1b
Supplementary Figure 1b
No Playback		Bird 1	Bird 2	Bird 3	Bird 4
	Similarity [%]	94.843	97.105	95.736	94.74
	Accuracy [%]	89.26	91.577	92.129	92.282
	Sequential Match [%]	99.212	99.163	98.812	98.351
	Pitch Difference [Hz]	0.5849	0.4149	0.9698	0.8861
	FM Difference [deg]	0.184	0.1921	0.1836	0.1802
	Entropy Difference [a.u.]	0.312	0.2822	0.3051	0.4845
Playback		Bird 1	Bird 2	Bird 3	Bird 4	Bird 5
	Similarity [%]	98.3	93.934	96.945	97.881	95.675
	Accuracy [%]	92.722	90.543	92.401	89.981	89.222
	Sequential Match [%]	98.004	98.14	98.733	98.562	98.175
	Pitch Difference [Hz]	0.5931	0.6028	0.3589	0.4359	0.5124
	FM Difference [deg]	0.1152	0.1167	0.1895	0.1804	0.1593
	Entropy Difference [a.u.]	0.2883	0.3237	0.1836	0.2117	0.2382

## Sheet: Supplementary Figure 1f
Supplementary Figure 1f
No Playback		Bird 1	Bird 2	Bird 3	Bird 4
	Linearity Control	0.625	0.466667	0.75	0.666667
	Linearity Gabazine	0.571429	0.5	0.714286	0.421053
Playback		Bird 1	Bird 2	Bird 3	Bird 4	Bird 5
	Linearity Control	0.666667	0.777778	1	1	0.555556
	Linearity Gabazine	0.375	0.8	0.571429	0.6	0.35

## Sheet: Supplementary Figure 1g
Supplementary Figure 1g
No Playback		Bird 1	Bird 2	Bird 3	Bird 4
	Consistency Control	0.915584	0.929912	0.805519	0.893258
	Consistency Gabazine	0.867209	0.910615	0.936508	0.846865
Playback		Bird 1	Bird 2	Bird 3	Bird 4	Bird 5
	Consistency Control	0.909091	0.988235	1	1	0.828221
	Consistency Gabazine	0.897521	0.989858	0.938983	0.885135	0.735614

## Sheet: Figure 2c
Figure 2c
		Control 1	Control 2	Control 3	Control 4	ArchT 1	ArchT 2	ArchT 3	ArchT 4	ArchT 5	ArchT 6
	PV/CR / eYFP + [%]	41.5274	43.1901	41.099	38.5268	47.7744	57.7911	49.8696	86.6035	71.8403	31.4528

## Sheet: Supplementary Figure 3b
Supplementary Figure 3b
Disinhibited Neurons		Unit 1	Unit 2	Unit 3	Unit 4	Unit 5	Unit 6	Unit 7	Unit 8	Unit 9	Unit 10	Unit 11	Unit 12
	Baseline	0.368	0.891	2.126	2.416	0.61	1.902	4.413	2.114	1.954	0.356	2.341	12.415
	light on	1.411	4.635	8.912	7.317	23.713	11.837	22.584	37.442	9.836	24.703	10.299	80.23
Inhibited Neurons		Unit 1	Unit 2	Unit 3	Unit 4	Unit 5
	Baseline	13.176	18.65	16.698	14.647	18.531
	light on	2.201	0.784	4.764	1.031	3.761

## Sheet: Figure 3d
Figure 3d
		A	B	C	D	X
	Self-Similarity	91.9357	94.11	94.459	95.2046	95.1117
	Self-Similarity SD	0.687924	0.856139	0.401707	0.323876	0.569922
		A	B	C	D	α	β
	Similarity to X	82.9701	89.4903	88.9003	90.3189	69.3698	54.2481
	Similarity to X SD	0.645242	0.429325	0.557369	0.697966	0.612604	0.534773

[truncated: 7 more sheets: Supplementary Figure 4c, Figure 4a, Figure 4b, Figure 4c, Figure 4e, Supplementary Figure 7c, Supplementary Figure 7d]
